# Supplementary material for: Constitutive, Basal, and β-Alanine-Mediated Activation of the Human Mas-Related G Protein-Coupled Receptor D Induces Release of the Inflammatory Cytokine IL-6 and Is Dependent on NF-κB Signaling
Source: Int J Mol Sci. 2021 Dec 9;22(24):13254. doi: 10.3390/ijms222413254 (PMC8703779; doi:10.3390/ijms222413254)
Supplement: Supplementary file 1 [file ijms-22-13254-s001.zip]

Archive with 1 entries (1 files):
- ijms-1044970-SI.pdf
